# Supplementary material for: Differences of Clinical Characteristics and Drug Prescriptions between Men and Women with COPD in China
Source: Toxics. 2023 Jan 21;11(2):102. doi: 10.3390/toxics11020102 (PMC9967702; doi:10.3390/toxics11020102)
Supplement: Supplementary file 1 [file toxics-11-00102-s001.zip]

Archive with 1 entries (1 files):
- toxics-2134302-supplementary.pdf
